# Supplementary material for: Non-invasive optoacoustic imaging of glycogen-storage and muscle degeneration in late-onset Pompe disease
Source: Nat Commun. 2024 Sep 8;15:7843. doi: 10.1038/s41467-024-52143-6 (PMC11381542; doi:10.1038/s41467-024-52143-6)
Supplement: Supplementary file 5 — Source Data [file 41467_2024_52143_MOESM5_ESM.xlsx]

## Sheet: Figure 1a
Figure 1a
SWL (nm)	H2O	2% glycogen in H2O	7% glycogen in H2O		2% glycogen in H2O (subtracted)	7% glycogen in H2O (subtracted)
700	0.0569	0.0689	0.0924		0.012	0.0355
730	0.0625	0.0717	0.0948		0.0092	0.0323
760	0.067	0.0766	0.0975		0.0096	0.0305
800	0.0637	0.0725	0.0915		0.0088	0.0278
850	0.0722	0.0801	0.0977		0.0079	0.0255
910	0.0938	0.1002	0.1176		0.0064	0.0238
930	0.117	0.1231	0.1391		0.0061	0.0221
950	0.1849	0.1884	0.2009		0.0035	0.016
980	0.2625	0.2655	0.2782		0.003	0.0157

## Sheet: Figure 1b
Figure 1b
SWL (nm)	D2O	2% glycogen in D2O	7% glycogen in D2O		2% glycogen in D2O (subtracted)	7% glycogen in D2O (subtracted)
700	0.0544	0.0716	0.1053		0.0172	0.0509
730	0.0538	0.0708	0.1028		0.017	0.049
760	0.055	0.0708	0.1013		0.0158	0.0463
800	0.0546	0.069	0.0993		0.0144	0.0447
850	0.0547	0.0684	0.0971		0.0137	0.0424
910	0.0638	0.0757	0.1071		0.0119	0.0433
930	0.0627	0.0758	0.1043		0.0131	0.0416
950	0.057	0.0706	0.0977		0.0136	0.0407
980	0.058	0.0697	0.0969		0.0117	0.0389

## Sheet: Figure 1c
Figure 1c
SWL (nm)	H2O	2% glycogen in H2O	D2O	2% glycogen in D2O
700	4.17686	1.05417	4.27068	0.748412
730	5.24576	1.3614	4.3668	0.59184
760	5.83378	1.89746	4.42012	0.75695
800	4.93034	1.59302	3.65254	0.578064
850	6.11645	3.53619	3.02818	1.42292
910	10.2734	6.03141	2.67826	1.82756
930	14.2704	10.0029	3.04862	0.933461
950	31.4488	22.1157	2.66411	1.46215
980	42.0896	31.6648	4.75646	0.949243
1030	24.8578	15.1167	2.51192	2.8154
1080	18.3046	12.417	3.30988	2.98917
1100	19.5912	13.997	3.62132	1.49435

## Sheet: Figure 1d
Figure 1d
SWL (nm)	H2O	2% glycogen in H2O	D2O	2% glycogen in D2O
700	1.06679	1.29967	1.01497	0.981717
730	0.706358	1.19302	0.858475	1.20879
760	0.689985	0.726485	0.800425	0.858638
800	0.691531	1.14965	0.833598	0.74107
850	0.827323	0.62874	0.684815	1.00599
910	2.03334	2.65928	1.50647	1.55665
930	1.99406	4.58788	1.7457	2.45617
950	1.42586	6.06544	1.42076	1.31164
980	1.94071	7.44562	1.60694	1.57684
1030	2.67999	5.29353	1.80941	2.3685
1080	2.86017	6.03019	2.01026	2.56682
1100	2.61113	4.80732	2.65791	2.08323

## Sheet: Figure 1e
Figure 1e
	Total Mean Signal													Top 10% mean Signal
SWL (nm)	Pure Meat		150% Glycogen		200% Glycogen		250% Glycogen		300% Glycogen		350% Glycogen			Pure Meat		150% Glycogen		200% Glycogen		250% Glycogen		300% Glycogen		350% Glycogen
700	36.3575	38.9377	33.8405	64.2607	52.396	54.5462	42.1172	39.5818	59.5337	51.3269	94.5462	81.6612		69.3326	71.1026	78.1966	108.549	88.0852	91.0196	78.2093	77.7435	101.546	93.8504	137.443	124.197
730	35.5276	40.6038	41.5513	51.6497	49.2234	39.8822	33.7417	47.3545	39.9	50.425	83.2027	89.025		69.0753	70.3744	85.295	91.5352	86.7083	78.3853	70.4283	82.0438	85.6976	96.4313	129.41	131.504
760	41.8981	44.7269	46.1873	36.8878	31.8547	44.0891	27.692	27.3026	37.7316	50.9719	87.6251	86.4405		75.5099	77.5195	93.2441	85.325	76.6502	85.8526	66.1502	68.9122	95.4755	110.257	140.174	137.993
800	18.5746	28.0529	30.4897	32.7606	38.0329	50.592	39.3202	50.0907	43.4038	40.5506	89.5085	83.2064		50.6208	60.6684	72.4024	81.7725	83.3608	97.0848	79.6032	92.3371	98.1178	91.7415	144.752	132.782
850	17.1782	21.1997	50.296	44.4505	67.9677	53.5616	55.8226	47.3443	62.8209	63.98	103.029	108.215		74.0801	76.1295	108.624	96.8303	128.076	106.023	106.156	101.703	135.262	136.351	170.308	174.353
910	23.9828	32.345	38.5613	43.8527	43.6564	35.3221	17.88	10.9748	23.3204	26.1303	97.4211	107.543		104.923	116.141	113.82	118.188	126.372	116.56	74.5141	55.4866	99.777	114.04	215.9	220.833
930	16.7601	32.0386	44.6841	68.1166	44.8105	50.144	11.4309	17.2964	21.9934	23.9842	116.338	109.933		56.191	83.869	133.805	169.278	151.815	164.601	66.0868	83.3424	105.496	116.046	275.994	272.257
950	11.2947	16.5124	48.8593	53.3164	60.9993	57.6158	35.8578	47.8547	64.3804	52.6317	162.998	175.948		41.4136	58.3762	130.871	139.974	165.031	165.727	130.445	151.45	193.614	169.79	327.485	327.205
980	19.7567	19.1764	19.2518	46.8789	68.9823	84.2515	51.2877	64.2719	58.1904	71.5672	203.039	207.119		69.3499	73.2571	84.7258	144.527	195.783	225.792	181.096	204.978	193.72	228.276	415.673	421.376
1030	28.3991	13.0023	24.5233	28.6843	69.4838	50.542	13.2715	33.7787	48.8134	41.3781	156.261	143.785		69.4291	58.8799	98.2245	98.0754	178.284	160.109	78.8012	145.581	167.459	151.579	316.602	293.547
1080	7.22877	9.11168	28.8346	17.3638	37.755	23.0683	14.5789	19.9048	25.3846	50.1403	85.1089	89.7768		27.929	38.9421	78.7767	51.319	92.8907	75.7876	61.121	65.971	85.3651	123.226	154.259	166.099
1100	0	0	35.3816	29.6486	44.8536	31.2954	27.253	24.7124	31.6686	36.0029	72.9586	95.0691		0	0	89.0767	68.7936	106.051	85.5543	84.2879	76.5166	95.0357	100.605	151.295	179.409

## Sheet: Figure 3b
Figure 3b
GSL	HV	LOPD
	115.338	84.162
	91.77	119.294
	103.55	97.161
	95.512	97.657
	84.907	160.487
	104.911	90.705
	97.801	83.233
	97.969	107.014
	99.088	77.657
	110.015	131.877

## Sheet: Figure 3c
Figure 3c
GSL	HV	LOPD
	103.899	78.724
	90.982	108.965
	90.412	89.349
	84.647	91.194
	79.702	139.968
	91.56	93.277
	92.125	74.36
	86.978	97.439
	92.379	73.159
	93.31	129.242

## Sheet: Figure 3d
Figure 3d
Fat Fraction %	HV	LOPD	difference (LOPD - HV)
	9	13	4
	9	10	1
	12	54	42
	13	11	-2
	11	8	-3
	8	12	4
	12	10	-2
	8	8	0
	6	8	2
	9	9	0

## Sheet: Figure 4b
Figure 4b
SWL (nm)	HV																																								LOPD
700nm	410.749	462.256	431.489	458.725	329.425	351.161	341.517	348.148	361.531	396.987	334.152	358.208	462.112	493.076	417.033	433.074	418.388	479.054	366.623	381.289	310.982	342.242	282.805	307.937	418.614	452.83	398.978	408.805	388.561	423.91	363.389	389.129	329.442	330.171	358.973	377.137	366.77	411.831	317.292	328.471	372.405	400.499	400.108	421.688	251.011	460.725	359.97	397.868	529.738
730nm	350.754	398.2	373.801	392.797	302.913	313.401	302.695	318.53	337.994	354.567	309.275	332.494	416.393	439.13	366.732	391.042	369.811	429.399	329.676	341.638	266.82	297.549	253.953	277.003	375.139	402.788	376.928	375.87	342.752	374.908	318.438	348.539	288.983	303.372	321.181	335.156	319.71	358.447	282.997	294.097	336.89	359.938	361.744	377.897	228.682	423.691	333.115	367.156	466.841
760nm	345.897	385.625	350.958	380.507	307.099	329.187	288.957	308.903	352.438	373.76	330.603	351.036	439.298	465.224	366.02	386.346	364.984	437.289	318.599	346.59	263.761	289.425	237.522	266.884	397.039	424.544	389.456	405.259	347.052	366.951	311.715	318.236	286.629	299.753	325.841	334.615	325.245	352.754	295.121	305.665	324.856	354.588	377.732	393.382	227.215	452.264	352.864	377.312	461.881
800nm	295.494	320.349	310.237	316.333	265.778	291.523	263.409	279.01	314.235	326.479	287.631	309.442	394.435	414.419	337.101	350.952	328.858	396.847	294.093	303.249	229.08	237.05	220.338	237.421	356.651	370.124	367.76	371.596	304.507	328.496	276.125	304.589	253.467	265.656	292.327	302.719	279.655	301.282	268.041	272.379	307.397	324.84	351.401	358.437	202.106	397.511	325.11	344.181	386.003
850nm	283.385	301.584	278.28	300.813	268.776	279.541	255.885	263.472	318.959	332.191	297.175	306.549	404.228	410.039	331.955	349.593	322.871	383.29	286.009	294.471	206.401	227.221	208.056	219.756	367.008	379.555	376.623	384.34	289.573	308.027	261.138	276.491	259.114	271.335	293.988	314.731	274.779	289.767	268.927	283.269	303.22	318.924	364.659	375.906	197.938	417.063	335.417	353.49	367.544
910nm	302.296	308.311	295.776	300.115	402.382	422.847	282.469	310.457	412.885	429.814	392.769	416.988	524.624	551.268	378.635	395.157	373.433	518.48	308.843	319.696	261.037	292.219	212.534	228.546	517.427	540.86	475.942	483.833	375.499	382.569	254.036	267.522	239.104	258.801	347.294	367.895	307.926	315.449	332.969	331.083	319.494	341.722	410.299	429.256	219.861	562.387	444.129	471.402	449.963
930nm	362.03	366.284	341.409	362.622	549.823	575.762	365.373	383.278	537.857	543.611	504.044	528.322	658.359	706.859	431.747	477.481	436.328	653.435	367.981	374.122	347.791	388.835	286.474	303.615	663.437	688.865	578.121	602.07	495.547	512.859	314.022	331.132	286.002	313.964	434.445	451.003	365.239	372.183	396.686	414.367	379.859	430.734	481.016	496.242	264.404	730.16	588.999	636.377	573.883
950nm	357.895	371.45	335.066	341.616	346.213	363.334	277.594	297.073	452.617	469.944	400.783	423.362	566.289	587.016	414.026	448.208	367.212	500.968	302.872	317.166	232.499	243.655	204.775	215.525	542.954	558.023	515.577	522.684	342.923	356.899	268.427	282.505	253.271	294.539	377.655	415.156	328.806	362.418	322.479	329.356	371.684	407.328	477.294	496.508	194.517	559.497	416.748	446.633	498.127
980nm	411.264	437.773	371.244	368.721	317.25	324.18	297.501	304.235	504.277	520.977	414.868	456.403	616.04	635.594	491.967	534.079	373.263	530.288	298.187	303.825	213.635	237.951	219.265	232.797	586	601.792	554.623	567.773	336.024	354.546	272.935	292.818	288.116	324.793	428.432	457.105	351.752	388.092	332.39	346.526	412.854	463.221	564.599	598.924	162.929	545.55	435.01	457.651	546.645
1030nm	273.212	283.288	245.403	259.831	313.543	333.548	245.776	260.214	392.187	403.825	349.06	378.098	499.654	501.627	343.975	373.729	305.716	444.213	243.77	263.442	196.064	206.55	137.928	158.782	471.565	481.751	430.249	440.701	294.154	318.74	213.287	225.709	211.581	249.092	356.293	354.737	281.132	297.373	294.557	298.339	304.417	345.493	403.544	414.297	169.006	502.592	397.067	404.619	420.398
1080nm	228.172	225.026	198.403	204.109	236.337	251.753	194.996	193.473	298.029	303.017	261.633	271.745	378.303	375.533	271.012	297.943	246.814	340.241	200.982	202.863	153.605	159.518	126.931	137.135	346.039	346.734	329.727	332.516	238.285	246.867	184.122	197.266	116.616	132.544	177.31	181.24	152.979	146.769	152.925	160.098	246.108	290.397	309.182	333.389	140.298	407.044	312.097	326.18	316.615
1100nm	225.602	235.618	210.475	217.18	224.194	233.753	191.222	189.799	294.688	295.527	254.561	276.378	356.525	358.424	279.003	279.41	248.675	346.783	192.496	214.376	152.881	168.455	137.812	132.734	341.398	340.558	321.59	321.362	213.387	236.167	171.149	187.837	111.526	134.368	182.365	185.564	147.176	153.349	157.295	152.555	247.939	283.348	312.024	316.616	137.924	374.245	288.764	310.963	294.523
[truncated: 31 more columns]

## Sheet: Figure 4c
Figure 4c
MSOT values Top 10%	HV	LOPD
	1257.7	1278.03
	1441.82	3887.96
	1553.99	5458.37
	1581.01	926.569
	1247.81	2242.44
	1064.29	3779.88
	1651.39	2288.6
	1129.57	3010.19
	914.247	2811.81
	826.737	1450.25
BMI	19.5	15.4
	22.6	24.4
	23.7	26
	22.7	18.7
	28.6	18
	23.7	19.4
	23.8	25.6
	25.1	20.1
	24.1	28.3
	22.5	20.1
Fat Fraction %	9	13
	9	10
	12	54
	13	11
	11	8
	8	12
	12	10
	8	8
	6	8
	9	9

[truncated: 72 more sheets: Figure 4d, Figure 4e, Figure 4f, Figure 4g, Figure 4h, Figure 4i, Figure 4j, Figure 4k, Figure 5a, Figure 5b, Figure 5c, Figure 5d, Figure 5e, Figure 5f, Figure 5g, Figure 5h, Supplemental Figure 1a, Supplemental Figure 1b, Supplemental Figure 1c, Supplemental Figure 1d …]
